# Supplementary material for: Prediction of poor exposure in endoscopic mitral valve surgery using computed tomography
Source: Eur J Cardiothorac Surg. 2024 Feb 28;65(3):ezae070. doi: 10.1093/ejcts/ezae070 (PMC10927309; doi:10.1093/ejcts/ezae070)
Supplement: ezae070_Supplementary_Data [file ezae070_supplementary_data.zip]

Archive with 3 entries (3 files):
- Supplementary Figure S2.pdf
- Supplementary Tables S1 to S3 and Figure S1 & S2 legend.docx
- Supplementary Figure S1.pdf
